# Supplementary material for: Global Transcriptional and Epigenetic Reconfiguration during Chemical Reprogramming of Human Retinal Pigment Epithelial Cells into Photoreceptor-like Cells
Source: Cells. 2022 Oct 6;11(19):3146. doi: 10.3390/cells11193146 (PMC9564162; doi:10.3390/cells11193146)
Supplement: Supplementary file 1 [file cells-11-03146-s001.zip]

Archive with 7 entries (7 files):
- Supplementary Figures S1-S6.pdf
- Supplementary Table S1.pdf
- Supplementary Table S2.pdf
- Supplementary Table S3.pdf
- Supplementary Table S4.pdf
- Supplementary Table S5.pdf
- Supplementary Video S1.mov
